# Supplementary material for: Complex genetics cause and constrain fungal persistence in different parts of the mammalian body
Source: Genetics. 2022 Sep 14;222(3):iyac138. doi: 10.1093/genetics/iyac138 (PMC9630980; doi:10.1093/genetics/iyac138)
Supplement: iyac138_Supplementary_Data [file iyac138_supplementary_data.zip]

Archive with 2 entries (2 files):
- Supplemental_Data_GENETICS-2022-305517.zip
- Supplemental_Material_GENETICS-2022-305517.pdf
